# Supplementary material for: Effect of obstructive sleep apnea on cerebrovascular compliance and cerebral small vessel disease
Source: PLoS One. 2021 Nov 12;16(11):e0259469. doi: 10.1371/journal.pone.0259469 (PMC8589195; doi:10.1371/journal.pone.0259469)
Supplement: S1 Dataset — (XLSX) [file pone.0259469.s005.xlsx]

## Sheet: CPAP+nodata삭제
	Male sex	Age	Current age	TST	TIB	N1	N2	N3	REM	SL	RL	SE	AI_total	RDI	AHI	ApneaI	HypopneaI	RERAI	Lowest SaO2	HTN	DM	HL	SBP	DBP	HR	ACEI/ARB	CCB	Statin	MFV	MPI	MRIR	Whole Vol.	WMH	PVWMH	SCWMH	BGePVS	CSePVS	TotePVS	Lacune	CMB
1	0	61	63.274	297	345	6.9	38.7	29.5	24.9	8	90.5	86.1	11.3	0	0	0	0	0	95	0	0	0	101	66	85	0	0	0	42.5455	0.735455	1.02422	4.9125e+06	0.0829421	0.0414711	0.0414711	1	0	1	0	0
2	0	57	64.9315	310.5	423	13.8	41.5	26.7	17.9	7	86	73.4	19.5	0	0	0	0	0	0	0	0	0	113	66	70	0	0	1	61.7273	0.757273	0.976392	7.01623e+06	0.585356	0.292678	0.292678	1	3	4	0	0
3	1	70	79.5479	357.5	408	2.7	36.9	44.6	15.8	1.5	55	87.62	14.1	0	0	0	0	0	89	0	0	0	123	71	79	0	0	0	56.6364	0.86	0.938083	7.37549e+06	0.261713	0.130857	0.130857	1	1	2	0	0
4	0	72	78.1096	207.5	421.5	12.5	68.4	1.7	17.3	46	120.5	49.23	13.3	0	0	0	0	0	92	1	1	0	121	77	75	1	0	1	35.4545	0.913636	0.923722	6.1438e+06	1.05781	0.528907	0.528907	1	4	5	0	0
5	1	49	55.1534	352	439.5	11.9	52.1	11.1	24.6	7	131.5	80.09	25.6	0.5	0	0	0	0.5	94	1	0	0	141	99	74	1	1	0	63	0.510909	0.973669	6.63324e+06	0.35936	0.17968	0.17968	2	2	4	0	0
6	0	48	56.3151	332.5	397.5	11.9	59.1	17	12	3.5	113.5	83.65	26.9	0.4	0.4	0	0.4	0	92	1	0	0	128	92	78	1	0	1	44.7273	0.600909	0.968785	5.99793e+06	0.0512648	0.0256292	0.0256356	0	0	0	1	0
7	0	56	64.789	335	444	17.5	53.4	7.2	21.9	11.5	190	75.45	27.6	0.4	0.4	0.2	0.2	0	91	1	0	0	110	68	80	1	0	0	64.7273	0.647273	0.997063	7.27537e+06	0.636823	0.318409	0.318415	1	3	4	0	0
8	0	65	71.6603	303	393.5	4	47.5	37.8	10.7	19.5	123.5	77	12.9	2.6	0.6	0.4	0.2	2	92	0	0	0	128	78	64	0	0	0	47.2727	0.946364	0.994353	6.64119e+06	0.57441	0.287198	0.287212	1	3	4	0	1
9	0	40	50.5452	323.5	465	21.2	44.4	26.6	17.9	60	197.5	69.57	0.4	0.6	0.6	0	0.6	0	93	0	1	0	130	72	75	0	0	0	64.8182	0.68	1.00816	6.91767e+06	0.292404	0.146195	0.146209	2	2	4	0	0
10	0	69	77.6466	386.5	442	7.4	29	41.3	22.4	3.5	39.5	87.44	14.3	6.4	0.6	0	0.5	5.7	91	1	0	0	125	74	69	1	1	0	49.5	0.84	0.786262	5.03455e+06	0.191486	0.095736	0.0957504	1	1	2	0	0
11	0	52	56.0384	395	429	5.2	53.7	24.1	17.1	4	73.5	92.1	6.1	0.8	0.8	0.2	0.6	0	87	1	0	0	195	101	66	1	1	0	56.6364	0.912727	0.915781	6.4429e+06	0.0624441	0.0312092	0.0312348	0	0	0	0	0
12	0	59	63.4986	217.5	473	12.8	38.4	30.2	18.6	21.5	196.5	67.1	15.9	1.1	1.1	0.2	0.9	0	90	0	0	0	139	87	59	0	0	0	48.9	0.77	0.955917	6.64225e+06	0.687026	0.343489	0.343537	1	3	4	0	0
13	1	76	80.4986	345.5	471.5	26	48.2	16.4	9.4	15	82	73.3	12.3	1.2	1.2	0	1.2	0	94	1	0	0	150	80	74	1	0	0	46.7273	1.02909	1.01222	8.38307e+06	0.333278	0.16661	0.166668	2	2	4	0	0
14	0	68	72.2301	398.5	426.5	10.3	554.1	11.7	24	8	56	93.4	10.8	1.5	1.5	0	1.5	0	92	0	0	0	151	84	76	0	0	0	46.1818	0.86	0.997993	8.48651e+06	0.864071	0.431991	0.432081	2	3	5	0	0
15	0	48	52.4082	318	404.5	16.5	39.2	23.4	20.9	10.5	92.5	78.6	11.9	1.5	1.5	0	1.5	0	88	1	1	0	150	103	88	0	0	0	53.2727	0.7	1.00866	8.38307e+06	0.176527	0.0882186	0.0883086	1	1	2	0	0
16	0	77	85.2055	315.5	363	13	48.5	17.7	20.8	3.5	183	86.91	19.2	1.7	1.7	0.4	1.3	0	90	1	0	0	125	75	87	1	0	0	60.1667	0.785	0.938376	5.92075e+06	0.828911	0.414398	0.414513	1	3	4	0	0
17	1	66	69.6548	332	420.5	7.8	52.3	19.4	20.5	10.5	81.5	79	11.6	2.5	2.5	0.2	2.3	0	85	0	1	0	121	77	75	1	0	0	49.4545	0.870909	1.0202	6.75061e+06	0.307307	0.153529	0.153779	2	2	4	1	0
18	1	56	59.674	341.5	404	11.4	48	9.1	31.5	6	15	84.5	13	2.6	2.6	0	2.6	0	91	1	0	0	166	108	77	1	0	0	49.9091	0.782727	0.962639	4.52549e+06	0.0716225	0.0356761	0.0359465	0	1	1	0	0
19	0	75	80.8027	288	408.2	34.4	41.8	9.4	14.4	13	131.5	70.55	36	9.2	2.7	0.8	1.9	6.5	91	1	0	0	156	89	65	1	0	0	50.0909	0.768182	1.00048	7.02176e+06	1.40697	0.703339	0.703631	1	3	4	0	0
20	0	66	70.326	346.5	425.5	11.5	40	12.3	36.2	32.5	109.5	81.4	11.9	2.9	2.9	0	2.9	0	90	0	0	0	112	62	64	0	0	0	65.4545	0.718182	1.00026	6.9891e+06	0.400727	0.200195	0.200532	2	2	4	0	0
21	0	61	65.2932	349	428	12.8	53	14.9	19.3	5	73.5	81.5	11.5	2.9	2.9	0.2	2.8	0	81	0	0	0	154	86	51	0	0	0	47.6364	1.05364	0.981679	7.21329e+06	0.64782	0.323742	0.324078	2	2	4	0	0
22	1	78	81.8904	189	419.5	6.3	50	25.1	18.5	15	120	45.1	3.8	2.9	2.9	0	2.9	0	87	0	0	0	135	80	58	0	0	0	39	0.801818	0.999969	6.65652e+06	0.284614	0.142139	0.142475	2	2	4	0	1
23	0	74	78.1151	398.5	426.5	9.4	54	18.9	17.7	2	126	93.4	8.7	3.2	3.2	0.3	2.9	0	90	0	0	0	143	92	73	0	0	0	41.6364	0.675455	0.936396	6.99999e+06	0.609306	0.304448	0.304858	2	3	5	0	0
24	0	71	72.3726	169	385	40.8	43.8	15.4	0	42.5	0	43.9	39.4	3.6	3.6	0	3.6	0	92	1	0	0	158	87	68	1	0	0	65	0.775	1.02651	5.09425e+06	0.251171	0.125326	0.125845	1	2	3	1	0
25	1	72	75.8137	274	418.5	30.1	44	8.4	17.5	21.5	74	65.5	21.2	3.7	3.7	0	3.7	0	91	1	1	0	136	74	57	1	1	0	43.6667	0.73	0.957265	6.92082e+06	0.0982284	0.0488404	0.049388	1	0	1	0	0
26	0	71	75.0438	288	426.5	16.7	42.4	24.8	16.1	32	127.5	67.5	10.4	4	4	0	4	0	90	1	0	0	159	101	75	1	0	0	54.6667	0.673333	0.916082	4.56592e+06	0.330721	0.165041	0.165681	1	2	3	0	0
27	0	66	72.1808	347.5	501.5	21.4	39.6	27.8	11.2	17.5	66	69.29	37.6	16.2	4.3	0	4.3	11.9	89	0	0	0	121	77	75	1	0	0	36	0.616667	0.928838	6.26331e+06	0.262781	0.131021	0.13176	1	1	2	0	0
28	0	51	60.1534	396	463.5	4.5	56.3	22.1	17	2.5	167.5	85.44	26.2	6.1	4.4	0.2	4.2	1.7	89	0	0	0	121	77	75	1	0	0	53.5	0.696667	0.977181	6.74511e+06	0.118281	0.0587532	0.0595276	1	1	2	0	0
29	0	60	64.211	307.5	409	15.1	.5.8	32.8	16.3	10	89	75.2	18	4.5	4.5	0.8	3.7	0	89	1	0	0	124	68	64	1	0	0	50.3333	1.11	0.964164	7.02176e+06	0.280844	0.140017	0.140827	1	2	3	0	1
30	1	64	67.5918	366	413	10.8	49.9	12.7	26.6	4.5	58	88.6	6.7	4.8	4.8	0	4.4	0	87	0	0	0	105	64	81	0	0	0	49.7273	0.710909	1.05632	6.33604e+06	0.460571	0.229825	0.230746	2	2	4	0	0
31	1	76	81.2219	320	423	18.8	42.3	9.2	29.7	18	67.5	75.7	14.8	4.9	4.9	0	4.5	0	92	1	0	0	154	88	75	1	0	1	53.5455	0.736364	1.00406	6.60251e+06	1.18899	0.594016	0.594976	2	4	6	0	0
32	1	75	78.7644	323	410	20.6	40.2	11.1	28	2.5	48	78.8	13.6	5.8	5.8	0	3.5	0	85	1	0	0	147	93	60	1	0	0	44.7273	0.966364	0.984585	7.02694e+06	0.349152	0.173903	0.175249	1	2	3	0	0
33	1	65	75.3534	167	443	62.3	24.6	0	13.2	46.5	177.5	37.7	2.1	6.1	6.1	5	1.1	0	89	0	1	0	147	82	101	1	0	1	36.3636	0.878182	0.948701	6.99719e+06	0.519799	0.259155	0.260643	1	3	4	0	0
34	1	58	67.8055	357.5	382	22	65.2	4.2	8.7	2.5	67.5	93.59	3.3	7.2	7.2	1.8	3.4	0	81	1	0	0	135	88	60	0	0	0	64.7273	0.522727	0.994145	6.7506e+06	0.117121	0.0575239	0.0595975	0	0	0	0	0
35	0	79	84.3479	246.5	444.5	10.8	42.6	30.6	16	15	212	55.5	27.7	7.8	7.8	0	7.8	0	89	1	1	0	162	95	59	1	0	1	29.8182	0.797273	1.01095	7.22368e+06	0.734348	0.365957	0.368391	2	3	5	0	0
36	1	37	50	442.6	470.1	1.4	62	12.6	23.9	16	92.5	94.15	19.1	10	8.4	4.1	4.3	1.6	85	0	0	0	151	98	61	0	0	0	39	0.827273	1.0839	6.77296e+06	0.479975	0.238576	0.241399	2	2	4	0	0
37	0	77	81.7041	318.5	387.5	14.3	61.1	7.7	17	15	48	82.2	15.4	8.9	8.9	3.2	5.7	0	87	0	0	0	122	73	73	1	0	0	38	0.69	0.984093	6.65173e+06	0.193766	0.0952987	0.0984671	1	1	2	0	0
38	1	42	50	371	429	11.1	62.7	15.9	10.4	3.5	142	86.48	19.6	15.7	9.4	2.6	6.6	6.3	87	0	1	0	131	86	77	0	0	0	52.5455	0.709091	1.02136	8.48651e+06	0.310697	0.153581	0.157116	2	2	4	0	0
39	0	62	65.3534	285	341	7.7	37.5	33.2	21.6	2.5	68.5	83.6	12.4	9.5	9.5	0	9.5	0	74	0	0	0	135	71	59	0	0	0	73.9091	0.766364	0.933527	5.6448e+06	0.419597	0.207993	0.211603	2	2	4	0	0
40	1	49	52.463	258.5	415.3	14.1	54.2	15.3	16.4	54.5	184	62.2	16.9	10	10	0	0	0	88	0	0	0	120	76	66	0	0	0	58	0.786364	0.993167	6.09201e+06	0.155139	0.0755694	0.0795694	1	1	2	0	1
41	1	63	68.4767	347.5	388.5	13.5	65.3	8.2	12.9	5.5	60.5	89.4	14.7	10	10	0.2	9.8	0	89	0	1	0	144	92	61	1	0	1	37	0.805455	0.978729	6.7506e+06	0.279131	0.137566	0.141566	1	2	3	1	0
42	0	73	78.5397	314	382	11.9	56.7	5.6	25.8	9.5	86	82.2	21.4	18.3	10.1	1	9.2	8.2	81	0	0	0	121	71	52	0	0	0	39.1667	0.856667	1	6.65652e+06	0.261238	0.128579	0.132659	1	1	2	0	0
43	1	69	78.3178	450.5	505	5.9	78.6	3.6	12	6	105	89.21	31.6	15.6	10.7	3.1	7.6	4.8	85	1	1	0	149	75	56	1	1	1	70.7273	0.947273	1.00818	6.73378e+06	0.54758	0.2715	0.27608	2	3	5	0	0
44	0	83	86.7123	405	444	13.8	48.4	15.7	22.1	2.5	13	91.2	11.9	12	12	3.7	7.7	0	85	1	0	0	149	81	57	1	0	0	44.2727	1.00727	1.09182	6.83196e+06	1.44945	0.721843	0.727603	3	3	6	0	0
45	1	52	58.6521	367.5	425	12.7	50.1	1	36.3	3.5	110.5	86.47	29.7	16.7	12.2	8.5	3.8	4.4	80	1	0	0	159	90	76	1	0	0	46.5455	0.652727	1.00054	6.49081e+06	0.19088	0.092463	0.0984166	1	1	2	0	0
46	1	60	63.9479	375	435	24.8	51.3	8.9	14.9	5.5	164	86.2	23.4	12.8	12.8	4	8.8	0	86	1	1	0	131	85	69	1	1	1	79	0.655455	1.11798	6.77296e+06	0.243124	0.118285	0.124839	1	1	2	0	0
47	0	70	73.8795	325.5	440	16.9	42.9	24.9	15.4	4.5	99.5	74	24.3	13.3	13.3	0	13.3	0	85	0	0	0	122	85	77	0	0	0	37.2727	0.732727	0.975418	6.25825e+06	0.85489	0.423907	0.430983	3	3	6	1	0
48	0	57	58.8959	401.5	437	13.9	54.7	7.5	23.9	4.5	116.5	91.9	17	13.7	13.7	0	13.7	0	87	1	0	0	158	89	67	1	0	0	54.6667	0.713333	0.856309	6.40495e+06	0.106393	0.0494427	0.0569503	0	0	0	0	1
49	1	84	87.9808	196.5	421	31.6	49.4	12.5	6.6	33.5	94.5	46.7	30.8	15.3	15.3	5.5	9.5	0	85	1	0	0	101	51	67	1	0	0	37.1818	1.41636	1.05861	6.4429e+06	0.669867	0.330252	0.339615	2	3	5	0	0
50	1	51	54.4959	320.5	400.5	29.6	39	6.2	25.1	6.5	118	80	24	15.5	15.5	0.6	14.4	0	85	1	0	0	181	106	64	1	1	0	68.6364	0.792727	0.911362	7.27608e+06	0.0804733	0.0354317	0.0450417	0	0	0	0	0
51	0	56	69	368.5	587	7.6	42.6	32.1	17.6	16	293.5	62.78	0	15.5	15.5	1.1	14.3	0	77	1	0	0	139	99	70	1	0	0	36	0.631667	0.928838	8.49324e+06	0.171259	0.0808243	0.0904343	1	1	2	0	0
52	0	86	88.1726	359	413.5	9.2	26.2	26.3	38.3	26.5	67.5	86.8	8.5	15.7	15.7	0.3	14.7	0	68	1	1	0	123	63	68	1	0	1	36.6364	1.10727	0.996214	8.38307e+06	0.833557	0.411848	0.421708	1	3	4	0	0
53	1	69	72.6986	360	438	21	42.2	14.9	21.9	11.5	74.5	82.2	23	17.2	17.2	2.7	8.7	0	86	1	1	0	151	83	72	1	0	1	48.5455	0.903636	0.985055	6.91691e+06	0.79716	0.392663	0.404497	2	3	5	0	0
54	1	64	72.537	373	438.5	9.2	34.3	30.7	25.7	2.5	46.5	85.06	26.2	21.9	18.3	9.7	8.5	3.5	84	1	0	0	113	69	68	1	0	0	57.2727	0.649091	0.934726	7.67604e+06	0.110964	0.048784	0.0621796	1	0	1	0	0
55	1	78	82.8575	291	418.5	26.1	30.1	16.3	27.5	13	118	69.5	26.4	18.4	18.4	10.5	7.6	0	84	1	0	0	120	80	70	1	0	0	62.2727	0.919091	1.02797	6.92082e+06	0.39554	0.190999	0.204541	2	2	4	0	0
56	1	53	62.7342	297	401.8	23.4	34.2	14.2	28.3	3.5	149.5	73.92	12	22.8	18.8	1.8	17	4	79	0	0	0	130	80	70	0	0	0	39.5455	0.866364	1.06533	8.24067e+06	0.5221	0.253981	0.268119	2	2	4	1	0
57	1	58	63.5151	172	462.5	41.6	58.1	0.3	0	14.5	0	37.2	55.8	23.7	19.2	0	19.2	4.5	85	1	1	0	157	96	83	1	0	1	51.8182	0.709091	1.00026	8.27046e+06	0.206446	0.0958503	0.110596	1	1	2	0	0
58	1	66	66.7014	112.5	245	16	57.8	26.2	0	21.5	0	45.9	19.2	20.3	20.3	4.3	16	0	85	0	0	0	125	85	75	0	0	0	42.8182	0.867273	0.943307	7.21964e+06	0.862847	0.423181	0.439665	2	3	5	0	0
59	1	66	68.0493	321	394	20.4	33.3	16.2	30.1	19	88	81.5	19.8	21.3	21.3	0.6	17.9	0	90	1	0	0	118	76	70	1	0	0	32.3636	0.817273	1.00073	6.65652e+06	0.291676	0.136764	0.154912	1	2	3	0	0
60	1	74	79.4055	347.5	395.5	18.7	47.6	7.3	26.3	4.5	23.5	87.9	28.1	22.1	22.1	0.5	21.4	0	79	1	1	0	136	84	75	1	0	1	47.3636	0.608182	0.989788	8.65379e+06	0.541847	0.261155	0.280692	2	3	5	0	1
61	1	52	53.7507	380	414	13.2	52.4	16.6	17.9	2.5	65	91.8	15	22.6	22.6	7.1	15.5	0	79	0	0	0	123	80	59	1	0	0	51.6364	0.651818	1.04757	6.65652e+06	0.128581	0.0540751	0.0745055	0	1	1	0	0
62	0	65	69.474	354.5	456.5	21	47.1	20.5	11.4	13.5	201.5	77.7	31.3	22.8	22.8	3.7	19	0	76	1	1	0	145	83	86	1	0	1	45.8182	0.773636	0.954112	7.21361e+06	0.155436	0.0673211	0.0881147	1	1	2	0	0
63	1	55	60.3863	376.5	406	23.8	53.9	11.2	11.2	5	150	92.7	33.8	23.1	22.9	3	19.9	0.2	91	0	0	0	138	92	76	0	0	0	36.4444	0.703333	1.04931	6.64811e+06	0.232692	0.105858	0.126834	1	1	2	0	0
64	1	72	75.6356	331.5	388	20.1	55.5	4.7	19.8	2	57.5	85.4	13.6	23	23	2.9	15.4	0	82	0	0	0	115	78	82	0	0	0	48.6364	0.586364	1.10523	6.95027e+06	0.169356	0.0740981	0.0952581	1	1	2	0	0
65	1	65	69.8685	343	395.5	25.7	47.5	13.7	13.1	2.5	65	86.7	25.4	24.7	24.7	6.3	18.4	0	78	1	0	0	157	81	65	1	1	0	52.4545	0.792727	1.03791	5.0362e+06	0.459871	0.217734	0.242137	1	2	3	0	0
66	1	68	69.3096	356	404	23.5	29.5	18.7	28.4	2.5	59.5	88.1	23.1	25.3	25.3	17.5	7.8	0	64	1	0	0	145	89	87	1	0	0	70.4545	0.703636	1.06925	7.01623e+06	0.557755	0.266075	0.291679	2	3	5	0	0
67	1	41	50	384.8	413.6	17.7	43.4	10	28.8	11.6	68.5	93	29.2	26.7	26.7	7.8	18.7	0	77	1	0	0	151	94	78	1	0	1	67.0909	0.684545	0.992057	6.49081e+06	0.0726335	0.0220589	0.0505745	1	0	1	0	0
68	1	58	62.7151	390.5	416	19	39.2	16.1	25.7	1.5	58.5	93.9	23.2	26.7	26.7	3.1	23	0	78	0	0	0	154	96	77	0	0	0	55.0909	0.81	0.99382	4.81857e+06	0.458789	0.215137	0.243652	2	2	4	1	0
69	0	68	71.7507	370	436	24.5	38.4	16.2	20.9	3.5	69.5	84.9	26.3	27.1	27.1	1.5	25.6	0	74	1	0	0	140	86	55	1	0	0	100.545	0.844545	1.05403	7.03844e+06	0.460447	0.215535	0.244912	2	3	5	0	0
70	1	81	82.1479	225	470.5	33.6	47.8	6.4	12.2	40	340.5	47.8	20.5	27.2	27.2	0.3	26.4	0	80	1	1	0	144	87	69	0	0	0	43.6364	0.98	0.97063	7.02595e+06	0.659284	0.314845	0.344439	2	3	5	0	0
71	0	70	75.3753	396	428.5	10.5	40.8	23	25.8	3.5	35.5	92.4	33.6	28.5	28.5	0	28.3	0	85	1	0	0	120	80	75	1	0	0	56.3636	0.876364	1.12125	8.93953e+06	0.778495	0.373002	0.405492	2	3	5	0	0
72	0	74	80.411	385	434	27.1	52.5	7.5	12.9	24	348	88.71	22.3	35.8	28.5	7.5	20.3	7.3	83	1	1	0	139	83	85	1	1	1	37.75	0.75375	1.02155	4.64543e+06	0.480998	0.224254	0.256744	2	2	4	0	0
73	1	68	71.3671	309	412.5	30.6	36.7	6.8	25.9	12	65	74.9	39.2	28.9	28.9	2.3	26.2	0	89	1	1	0	113	59	73	1	0	0	37.7273	0.932727	0.921766	6.77296e+06	0.581668	0.27413	0.307538	1	3	4	0	1
74	1	72	75.8712	390	455.5	40.6	33.7	15.1	10.5	2.5	205	85.6	41.4	29.2	29.2	8.9	17.8	0	93	1	1	0	144	76	67	1	0	1	151.727	0.812727	1.02587	6.4429e+06	0.15507	0.0604823	0.0945879	1	0	1	0	0
75	1	69	74.0795	315	378.5	28.6	46.7	9	15.7	3.5	100.5	83.2	36.6	29.7	29.7	3	26.7	0	85	1	0	0	164	89	63	1	0	0	45.1818	0.928182	1.0444	6.4429e+06	0.916218	0.440467	0.475751	2	3	5	0	0
76	1	60	64.1178	407	460.5	29.1	44.1	7.5	19.3	2	72.5	88.4	36.4	29.8	29.8	1.3	27.7	0	85	0	0	0	180	105	66	1	0	0	34.8182	0.822727	1.01374	6.77296e+06	0.37047	0.167474	0.202996	2	3	5	0	0
77	1	62	67.0301	305	428.5	27.5	37.9	24.4	10.2	6	189	71.2	33	30.9	30.9	2	28.9	0	82	1	1	0	125	80	75	1	0	1	82.8182	0.555455	0.896084	6.94226e+06	0.258284	0.110046	0.148238	1	2	3	0	0
78	1	63	74.7863	281.5	388.3	6.9	52.9	22.7	17.4	6	162.5	72.5	13.6	30.9	30.9	6.4	24.5	0	81	1	0	0	210	101	74	1	0	1	57.4545	0.930909	0.974625	6.40407e+06	0.259839	0.110823	0.149015	1	2	3	1	0
79	0	56	61.3425	347	435	29.5	41.4	9.1	20	10.5	72.5	79.8	40.8	31	31	0.3	30.4	0	85	1	0	0	177	113	76	1	1	0	50.5455	0.766364	0.984634	8.12764e+06	0.28952	0.12554	0.16398	1	1	2	0	0
80	1	73	76.6795	250	407.5	25.2	40.8	13.2	20.8	3	98	61.3	34.8	31	31	1.7	29.3	0	78	1	0	0	126	72	55	1	0	0	42.4545	0.981818	0.934827	7.05418e+06	0.408162	0.184861	0.223301	1	2	3	0	0
81	1	49	53.2055	339	375.5	20.4	51	6	22.6	2	81.5	90.3	31.3	31	31	13.6	17.2	0	79	0	0	0	145	94	66	0	0	0	48.5455	0.745455	0.925205	6.65652e+06	0.39943	0.180495	0.218935	2	2	4	0	0
82	1	81	88.8027	327	430.7	42.7	42.5	2.8	12.1	7	68.5	75.92	41.8	37.6	35	14.9	7.7	2.6	76	0	1	0	137	79	80	0	0	1	46.3	0.917	1.01684	6.25197e+06	1.60309	0.777043	0.826043	2	4	6	0	0
83	1	59	63.8959	233	429	33.3	27.7	17.8	21.2	14	132	54.3	40.4	38.1	38.1	3.6	11.1	0	76	0	0	0	127	87	73	0	0	0	52.8182	0.601818	1.02101	7.7076e+06	0.274781	0.108358	0.166423	1	2	3	0	0
84	0	76	81.0493	229.5	298.5	18.5	22	17	42.5	31	75	76.9	37.9	39	39	1.3	37.4	0	89	1	1	0	151	75	68	1	1	1	33.25	1.03	0.986123	5.8577e+06	1.16118	0.55017	0.61101	2	4	6	0	0
85	1	67	69.5808	355	378	39.6	28	8.5	23.9	0.5	64	93.9	40.1	41.2	41.2	7.8	31.4	0	69	1	0	0	145	89	87	1	0	0	70.4545	0.703636	1.06925	6.92483e+06	0.488376	0.210239	0.278137	3	3	6	0	0
86	1	55	63.3342	376.5	416.5	17.8	43.3	14.6	24.3	0.5	94	90.4	35.1	43.2	41.6	22.3	14.8	1.6	79	0	0	0	108	68	75	0	0	0	73.0909	0.82	1.00606	6.94639e+06	0.431758	0.181268	0.25049	3	2	5	0	0
87	1	85	87.389	332.5	424	17.7	48	0	34.3	23	38.5	78.4	18.2	42	42	0.4	41.7	0	79	0	1	0	163	69	53	0	0	1	45.9091	1.05091	1.01444	7.02694e+06	1.69969	0.814566	0.885126	3	3	6	0	0
88	1	76	85.811	284	477.9	57.7	25.2	17.1	0	2.5	0	59.42	29.1	46.5	46.5	31.1	1.9	0	84	1	1	0	166	98	74	1	1	1	45	0.943636	1.00012	6.91767e+06	1.25868	0.586093	0.672583	1	4	5	1	1
89	1	74	75.0082	359	437.5	27.6	44.7	10.4	17.3	1	61	82.1	35.3	48.1	48.1	21.1	18.9	0	74	1	0	0	134	81	58	1	0	0	48.6364	0.874545	1.0061	6.96425e+06	0.261128	0.0842918	0.176836	1	2	3	0	0
90	1	55	60.3671	338	420.5	25	42.3	13.3	19.4	2	95	80.4	45.3	48.6	48.5	4.1	42.4	0.2	79	0	0	0	147	96	92	0	0	0	77.9091	0.648182	1.01061	6.91871e+06	0.729317	0.317614	0.411704	2	3	5	0	0
91	1	60	60.389	228	271	17.1	333	18.4	31.1	3	127	84.1	39.2	51.3	51.3	45.5	5.8	0	71	1	1	1	180	98	76	1	1	1	68.9091	0.753636	1.00782	6.40407e+06	0.484658	0.189695	0.294963	1	3	4	0	0
92	1	70	76.9863	324.5	523	35.4	53.9	5.1	5.5	1	286.5	62.05	68.8	60.3	55.1	30.3	3.7	5.2	70	1	1	0	123	76	80	1	0	1	26.2727	0.852727	0.98484	5.03455e+06	0.298285	0.0884222	0.209863	1	2	3	1	0
93	1	76	83.3178	292	495.5	64.2	34.1	0	1.7	21.5	354.5	58.93	67.6	58.4	55.1	13.6	40.9	3.3	88	1	0	0	164	104	99	1	1	1	52	0.879091	0.961544	6.28545e+06	0.240901	0.0597302	0.181171	1	2	3	0	0
94	0	78	79.6027	248	365	51.6	16.3	19.8	12.3	42	92.5	67.9	37.3	63.1	63.1	5.6	20.1	0	68	1	1	0	129	70	75	1	1	1	54.9091	0.891818	1.02018	6.49081e+06	1.81824	0.829488	0.988752	2	3	5	0	0
95	1	46	50.2356	378.5	425	47.3	35.1	11	6.6	6.5	210.5	89.1	64.7	66.1	66.1	12.8	53.3	0	77	1	0	0	205	124	76	1	1	1	55.9091	0.678182	0.982373	6.98677e+06	0.274009	0.0496201	0.224388	0	2	2	0	0
96	1	50	53.8466	330.5	439.5	47.4	29.2	12.4	11	2	199.5	75.2	55.9	67.2	67.2	33.4	33.8	0	76	1	0	0	148	82	80	1	1	0	76.5455	0.869091	0.996707	6.28545e+06	0.563215	0.191291	0.371924	2	3	5	1	1
97	1	81	86.3041	233	423	59	29.4	0	11.6	27	155	55.1	75.7	85.8	85.8	4.1	28.6	0	79	1	1	0	164	107	74	1	1	1	31.0909	0.929091	1.02489	4.52549e+06	2.21789	0.96171	1.25618	2	4	6	0	0
